# Supplementary material for: Screening and identification of fungal species associated with early-stage deterioration of natural rubber
Source: MycoKeys. 2026 Jun 16;134:119–56. doi: 10.3897/mycokeys.134.195079 (PMC13291771; doi:10.3897/mycokeys.134.195079)
Supplement: XML Treatment for Neocosmospora bostrycoides [file mycokeys.134.195079-treatment1.xml]

<!DOCTYPE tp:taxon-treatment
  PUBLIC "-//TaxonX//DTD Taxonomic Treatment Publishing DTD v0 20100105//EN" "tax-treatment-NSO.dtd">
<tp:taxon-treatment xmlns:tp="http://www.plazi.org/taxpub"><tp:treatment-meta><kwd-group><label>Taxon classification</label><kwd>
                <named-content content-type="kingdom">Fungi</named-content>
              </kwd><kwd>
                <named-content content-type="class">Sordariomycetes</named-content>
              </kwd><kwd>
                <named-content content-type="family">Nectriaceae</named-content>
              </kwd></kwd-group><mixed-citation publication-type="journal"><person-group><name><surname>Xu</surname><given-names>Rui-Fang</given-names></name><name><surname>Karunarathna</surname><given-names>Samantha C.</given-names></name><name><surname>Hyde</surname><given-names>Kevin D.</given-names></name><name><surname>Phukhamsakda</surname><given-names>Chayanard</given-names></name><name><surname>Rapior</surname><given-names>Sylvie</given-names></name><name><surname>Dai</surname><given-names>Dong-Qin</given-names></name><name><surname>Wang</surname><given-names>Mei-Mei</given-names></name><name><surname>Ali</surname><given-names>Sajad</given-names></name><name><surname>Yang</surname><given-names>Jing-Ya</given-names></name><name><surname>Kakumyan</surname><given-names>Pattana</given-names></name><name><surname>Tibpromma</surname><given-names>Saowaluck</given-names></name></person-group><article-title>Screening and identification of fungal species associated with early-stage deterioration of natural rubber</article-title><source>MycoKeys</source><day>16</day><month>06</month><year>2026</year><volume>134</volume><fpage>119</fpage><lpage>156</lpage><pub-id pub-id-type="doi">10.3897/mycokeys.134.195079</pub-id></mixed-citation></tp:treatment-meta><tp:nomenclature><tp:taxon-name><object-id xmlns:xlink="http://www.w3.org/1999/xlink" content-type="arpha" xlink:type="simple">AF523CB9-E416-5B44-BBBB-73585BB527A4</object-id>
                    		<tp:taxon-name-part taxon-name-part-type="genus" reg="Neocosmospora">Neocosmospora</tp:taxon-name-part> <tp:taxon-name-part taxon-name-part-type="species" reg="bostrycoides">bostrycoides</tp:taxon-name-part>
                    	
                    		<object-id xmlns:xlink="http://www.w3.org/1999/xlink" content-type="mycobank" xlink:type="simple">831174</object-id>
                    	</tp:taxon-name><tp:taxon-authority>(Wollenw. &amp; Reinking) Sandoval-Denis, L. Lombard and Crous, Persoonia 43: 115 (2019)</tp:taxon-authority><xref ref-type="fig" rid="F9">Fig. 9</xref></tp:nomenclature><tp:treatment-sec sec-type="Description"><title>Description.</title><p>Associated with contaminated rubber latex. <bold>Sexual morph</bold>: Undetermined. <bold>Asexual morph on <abbrev xmlns:xlink="http://www.w3.org/1999/xlink" xlink:title="potato dextrose agar" xlink:type="simple">PDA</abbrev>: <italic>Conidiophores</italic></bold> abundant on aerial and substrate mycelium, erect and simple, straight or flexuous, smooth- and thin-walled, bearing terminal or lateral, forming monophialides on the apices. <bold><italic>Phialides</italic></bold> (11–) 15 × 30 (–35) × 2.5–5 μm (x– = 22 × 4 μm, <italic>n</italic> = 30), subcylindrical to subulate, monophialidic, smooth- and thin-walled with a short flared apical collarette. <bold><italic>Aerial conidia</italic></bold> 5–11 × 2.5–5 μm (x– = 6.8 × 3.6 μm, <italic>n</italic> = 50), obovoidal, broadly ellipsoidal to ellipsoidal, straight or rarely curved, 0(–1)-septate, hyaline, smooth- and thin-walled, clustering abundantly in false heads at the tip of monophialides. <bold><italic>Sporodochial conidiophores</italic></bold> sparingly verticillately branched, bearing terminal whorls of 2–3-monophialides. <bold><italic>Sporodochial phialides</italic></bold> 11–20 × 3–4 μm (x– = 15 × 3.4 μm, <italic>n</italic> = 30), flask-shaped, subcylindrical to short subulate, smooth- and thin-walled, conidiogenous loci with inconspicuous periclinal thickening and collarette. <bold><italic>Sporodochial conidia</italic></bold> 22–38 × 4–6 μm (x– = 31 × 4.6 μm, <italic>n</italic> = 50), moderately to distinctly dorsiventrally curved narrowing gently toward base, dorsal line usually almost straight; apical cell often equal in length to adjacent cell, blunt and rounded with curved apex; basal cell often distinctly notched, 1–4-septate, hyaline, smooth- and thick-walled. <bold><italic>Chlamydospores</italic></bold> 6–10 μm diam., abundantly formed, globose to subglobose, smooth- and thick-walled, terminal or intercalary in hyphae or conidia, solitary, in chains or in clusters.</p><fig id="F9" position="float" orientation="portrait"><object-id xmlns:xlink="http://www.w3.org/1999/xlink" content-type="doi" xlink:type="simple">10.3897/mycokeys.134.195079.figure9</object-id><object-id xmlns:xlink="http://www.w3.org/1999/xlink" content-type="arpha" xlink:type="simple">28D2E2A9-1795-5B6D-B8E9-D4E6A84936AD</object-id><label>Figure 9.</label><caption><p><italic><tp:taxon-name><tp:taxon-name-part taxon-name-part-type="genus" reg="Neocosmospora">Neocosmospora</tp:taxon-name-part> <tp:taxon-name-part taxon-name-part-type="species" reg="bostrycoides">bostrycoides</tp:taxon-name-part></tp:taxon-name></italic> (GMB-W1263). <bold>a</bold>. Sporodochia formed on the surface of <abbrev xmlns:xlink="http://www.w3.org/1999/xlink" xlink:title="potato dextrose agar" xlink:type="simple">PDA</abbrev> after 8 weeks; <bold>b</bold>. Mycelium; <bold>c–f</bold>. Sporodochial conidiophores; <bold>g</bold>. Chlamydospores; <bold>h</bold>. Aerial conidiophore with conidia; <bold>i</bold>. Sporodochial conidia with chlamydospores; <bold>j</bold>. Aerial microconidia. Scale bars: 50 μm (<bold>b</bold>, <bold>c</bold>, <bold>h</bold>), 20 μm (<bold>d</bold>, <bold>e</bold>, <bold>g</bold>), 10 μm (<bold>f</bold>, <bold>i</bold>, <bold>j</bold>).</p></caption><graphic xmlns:xlink="http://www.w3.org/1999/xlink" xlink:href="mycokeys-134-119-g009.jpg" id="oo_1681600.jpg" position="float" orientation="portrait" xlink:type="simple"><uri content-type="original_file" xlink:type="simple">https://binary.pensoft.net/fig/1681600</uri></graphic></fig></tp:treatment-sec><tp:treatment-sec sec-type="Culture characteristics"><title>Culture characteristics.</title><p>Colonies on <abbrev xmlns:xlink="http://www.w3.org/1999/xlink" xlink:title="potato dextrose agar" xlink:type="simple">PDA</abbrev> at room temperature (20–25 °C) covered the entire 6 cm Petri dish within three days, white to pale yellow, with abundant aerial mycelium; reverse white to pale yellow. Sporulation was observed after prolonged incubation on <abbrev xmlns:xlink="http://www.w3.org/1999/xlink" xlink:title="potato dextrose agar" xlink:type="simple">PDA</abbrev> at room temperature.</p></tp:treatment-sec><tp:treatment-sec sec-type="Material examined"><title>Material examined.</title><p>China, • Yunnan Province, Lincang City, contaminated rubber latex, 28 July 2022, Rui-Fang Xu, L-12A (GMB-W1263), living culture GMBCC2519.</p></tp:treatment-sec><tp:treatment-sec sec-type="Notes"><title>Notes.</title><p>Phylogenetic analysis placed strain GMBCC2519 within the <italic><tp:taxon-name><tp:taxon-name-part taxon-name-part-type="genus" reg="Neocosmospora">Neocosmospora</tp:taxon-name-part> <tp:taxon-name-part taxon-name-part-type="species" reg="bostrycoides">bostrycoides</tp:taxon-name-part></tp:taxon-name></italic> lineage, supported by 100% <abbrev xmlns:xlink="http://www.w3.org/1999/xlink" xlink:title="maximum likelihood" xlink:type="simple">ML</abbrev> and 1.00 BYPP values (Fig. <xref ref-type="fig" rid="F6">6</xref>). Morphologically, GMB-W1263 closely resembles the reference strain <italic><tp:taxon-name><tp:taxon-name-part taxon-name-part-type="genus" reg="Neocosmospora">Neocosmospora</tp:taxon-name-part> <tp:taxon-name-part taxon-name-part-type="species" reg="bostrycoides">bostrycoides</tp:taxon-name-part></tp:taxon-name></italic> (CBS 130391). It aligns with the species description but is characterized by shorter sporodochial conidia (22–38 μm vs. 40.5–51.5 μm) (<xref ref-type="bibr" rid="B88">Sandoval-Denis et al. 2019</xref>). Nucleotide comparisons revealed differences of 5 bp in ITS (2 gaps), 3 bp in LSU (0 gaps), and 6 bp in <italic>rpb</italic>2 (0 gaps) between GMBCC2519 and <italic><tp:taxon-name><tp:taxon-name-part taxon-name-part-type="genus" reg="Neocosmospora">Neocosmospora</tp:taxon-name-part> <tp:taxon-name-part taxon-name-part-type="species" reg="bostrycoides">bostrycoides</tp:taxon-name-part></tp:taxon-name></italic> (CBS 144.25). <italic><tp:taxon-name><tp:taxon-name-part taxon-name-part-type="genus" reg="Neocosmospora">Neocosmospora</tp:taxon-name-part> <tp:taxon-name-part taxon-name-part-type="species" reg="bostrycoides">bostrycoides</tp:taxon-name-part></tp:taxon-name></italic> was collected from contaminated old rubber latex in a container near a rubber tree. In the present study, this species showed measurable surface-associated changes on natural rubber under laboratory incubation conditions.</p></tp:treatment-sec><tp:treatment-sec><!--Section generated to contain objects referenced in tp:taxon-treatment.--><fig id="F6" position="float" orientation="portrait"><object-id xmlns:xlink="http://www.w3.org/1999/xlink" content-type="doi" xlink:type="simple">10.3897/mycokeys.134.195079.figure6</object-id><object-id xmlns:xlink="http://www.w3.org/1999/xlink" content-type="arpha" xlink:type="simple">3B49AE52-917F-51CD-BB82-CF597430EF3E</object-id><label>Figure 6.</label><caption><p>Phylogram generated from maximum likelihood analysis based on combined ITS, LSU, <italic>rpb</italic>2, and <italic>tef</italic>1-α sequences of 145 strains. Bootstrap values (<abbrev xmlns:xlink="http://www.w3.org/1999/xlink" xlink:title="maximum likelihood" xlink:type="simple">ML</abbrev> ≥ 60%) and Bayesian posterior probabilities (BYPP ≥ 0.90) are shown at the nodes. New isolates are indicated in red; ex-type strains are marked with “T.”</p></caption><graphic xmlns:xlink="http://www.w3.org/1999/xlink" xlink:href="mycokeys-134-119-g006.jpg" id="oo_1681597.jpg" position="float" orientation="portrait" xlink:type="simple"><uri content-type="original_file" xlink:type="simple">https://binary.pensoft.net/fig/1681597</uri></graphic></fig></tp:treatment-sec><ref-list><ref id="B88"><mixed-citation xmlns:xlink="http://www.w3.org/1999/xlink" xlink:type="simple">Sandoval-Denis M, Lombard L, Crous PW (2019) Back to the roots: a reappraisal of <italic><tp:taxon-name><tp:taxon-name-part taxon-name-part-type="genus">Neocosmospora</tp:taxon-name-part></tp:taxon-name></italic>. Persoonia 43: 90–185. <ext-link xlink:href="10.3767/persoonia.2019.43.04" ext-link-type="doi" xlink:type="simple">https://doi.org/10.3767/persoonia.2019.43.04</ext-link></mixed-citation></ref></ref-list></tp:taxon-treatment>
