# Supplementary material for: Screening and identification of fungal species associated with early-stage deterioration of natural rubber
Source: MycoKeys. 2026 Jun 16;134:119–56. doi: 10.3897/mycokeys.134.195079 (PMC13291771; doi:10.3897/mycokeys.134.195079)
Supplement: XML Treatment for Neocosmospora [file mycokeys.134.195079-treatment2.xml]

<!DOCTYPE tp:taxon-treatment
  PUBLIC "-//TaxonX//DTD Taxonomic Treatment Publishing DTD v0 20100105//EN" "tax-treatment-NSO.dtd">
<tp:taxon-treatment xmlns:tp="http://www.plazi.org/taxpub"><tp:treatment-meta><kwd-group><label>Taxon classification</label><kwd>
                <named-content content-type="kingdom">Fungi</named-content>
              </kwd><kwd>
                <named-content content-type="class">Sordariomycetes</named-content>
              </kwd><kwd>
                <named-content content-type="family">Nectriaceae</named-content>
              </kwd></kwd-group><mixed-citation publication-type="journal"><person-group><name><surname>Xu</surname><given-names>Rui-Fang</given-names></name><name><surname>Karunarathna</surname><given-names>Samantha C.</given-names></name><name><surname>Hyde</surname><given-names>Kevin D.</given-names></name><name><surname>Phukhamsakda</surname><given-names>Chayanard</given-names></name><name><surname>Rapior</surname><given-names>Sylvie</given-names></name><name><surname>Dai</surname><given-names>Dong-Qin</given-names></name><name><surname>Wang</surname><given-names>Mei-Mei</given-names></name><name><surname>Ali</surname><given-names>Sajad</given-names></name><name><surname>Yang</surname><given-names>Jing-Ya</given-names></name><name><surname>Kakumyan</surname><given-names>Pattana</given-names></name><name><surname>Tibpromma</surname><given-names>Saowaluck</given-names></name></person-group><article-title>Screening and identification of fungal species associated with early-stage deterioration of natural rubber</article-title><source>MycoKeys</source><day>16</day><month>06</month><year>2026</year><volume>134</volume><fpage>119</fpage><lpage>156</lpage><pub-id pub-id-type="doi">10.3897/mycokeys.134.195079</pub-id></mixed-citation></tp:treatment-meta><tp:nomenclature><tp:taxon-name><object-id xmlns:xlink="http://www.w3.org/1999/xlink" content-type="arpha" xlink:type="simple">39BDF801-C3D4-5C0D-8ED4-ED23625CFD67</object-id>
                    		<tp:taxon-name-part taxon-name-part-type="genus" reg="Neocosmospora">Neocosmospora</tp:taxon-name-part>
                    	</tp:taxon-name><tp:taxon-authority>sp.</tp:taxon-authority><xref ref-type="fig" rid="F10">Fig. 10</xref></tp:nomenclature><tp:treatment-sec sec-type="Description"><title>Description.</title><p>Associated with contaminated rubber latex. <bold>Sexual morph</bold>: Undetermined. <bold>Asexual morph</bold>: <italic>Fruiting bodies</italic> observed on the <abbrev xmlns:xlink="http://www.w3.org/1999/xlink" xlink:title="potato dextrose agar" xlink:type="simple">PDA</abbrev> plate covered with a natural rubber disc. <bold><italic>Mycelium</italic></bold> 3–7 μm wide, hyaline, septate, granulate. <bold><italic>Conidiophores</italic></bold> borne on aerial mycelium, slightly tapering upward, micronematous, mononematous, erect, simple, straight or slightly flexuous, smooth-walled, thin-walled, hyaline, sometimes reduced to conidiogenous cells. <bold><italic>Conidiogenous cells</italic></bold> 23–100 (–108) × 3–9 μm (x– = 65 × 4, <italic>n</italic> = 25), solitary or sympodial, integrated, determinate, terminal, hyaline, on substrate mycelium. <bold><italic>Conidia</italic></bold> 9–27 × 3–6 μm (x– = 15 × 4.5, <italic>n</italic> = 70), solitary, hyaline, ellipsoidal, acrogenous, simple, smooth-walled, 0–1-septate, straight to curved, reniform. <bold><italic>Chlamydospores</italic></bold> 7–13 μm diam., abundantly formed, globose to subglobose, smooth- and thick-walled, terminal or intercalary in hyphae, in chains or in clusters.</p><fig id="F10" position="float" orientation="portrait"><object-id xmlns:xlink="http://www.w3.org/1999/xlink" content-type="doi" xlink:type="simple">10.3897/mycokeys.134.195079.figure10</object-id><object-id xmlns:xlink="http://www.w3.org/1999/xlink" content-type="arpha" xlink:type="simple">CE7FEE3B-C676-5C3E-AB64-7B33958AB311</object-id><label>Figure 10.</label><caption><p><italic><tp:taxon-name><tp:taxon-name-part taxon-name-part-type="genus" reg="Neocosmospora">Neocosmospora</tp:taxon-name-part></tp:taxon-name></italic> sp. (<named-content xmlns:xlink="http://www.w3.org/1999/xlink" content-type="dwc:institutional_code" xlink:title="Mae Fah Luang University" xlink:href="https://scientific-collections.gbif.org/institution/d4edf85c-079d-4122-b2bd-86273ea78110" xlink:type="simple">MFLU</named-content> 26–0038). <bold>a, b</bold>. Colonies observed on the <abbrev xmlns:xlink="http://www.w3.org/1999/xlink" xlink:title="potato dextrose agar" xlink:type="simple">PDA</abbrev> plate equipped with a natural rubber disc; <bold>c</bold>. Mycelium; <bold>d–i</bold>. Conidiogenous cells with conidia; <bold>j</bold>. Conidia; <bold>k–m</bold>. Chlamydospores. Scale bars: 50 μm (<bold>c</bold>), 10 μm (<bold>d–j</bold>), 10 μm (<bold>k–m</bold>).</p></caption><graphic xmlns:xlink="http://www.w3.org/1999/xlink" xlink:href="mycokeys-134-119-g010.jpg" id="oo_1681601.jpg" position="float" orientation="portrait" xlink:type="simple"><uri content-type="original_file" xlink:type="simple">https://binary.pensoft.net/fig/1681601</uri></graphic></fig></tp:treatment-sec><tp:treatment-sec sec-type="Culture characteristics"><title>Culture characteristics.</title><p>Colonies on <abbrev xmlns:xlink="http://www.w3.org/1999/xlink" xlink:title="potato dextrose agar" xlink:type="simple">PDA</abbrev> at room temperature (20–25 °C) covered the entire plate within one week, white to pale yellow with aerial mycelium. Sporulation was observed after incubation on <abbrev xmlns:xlink="http://www.w3.org/1999/xlink" xlink:title="potato dextrose agar" xlink:type="simple">PDA</abbrev> covered with natural rubber discs.</p></tp:treatment-sec><tp:treatment-sec sec-type="Material examined"><title>Material examined.</title><p>Thailand, • Chiang Rai Province, contaminated rubber latex, 19 December 2023, Rui-Fang Xu, T21 (<named-content xmlns:xlink="http://www.w3.org/1999/xlink" content-type="dwc:institutional_code" xlink:title="Mae Fah Luang University" xlink:href="https://scientific-collections.gbif.org/institution/d4edf85c-079d-4122-b2bd-86273ea78110" xlink:type="simple">MFLU</named-content> 26–0038), living culture <named-content xmlns:xlink="http://www.w3.org/1999/xlink" content-type="dwc:collectionCode" xlink:title="Mae Fah Luang University Culture Collection" xlink:href="https://scientific-collections.gbif.org/collection/d8cb6329-ba91-4e7d-b69c-67a60ba5ac1e" xlink:type="simple">MFLUCC</named-content> 26–0156.</p></tp:treatment-sec><tp:treatment-sec sec-type="Notes"><title>Notes.</title><p>Phylogenetically, strain <named-content xmlns:xlink="http://www.w3.org/1999/xlink" content-type="dwc:collectionCode" xlink:title="Mae Fah Luang University Culture Collection" xlink:href="https://scientific-collections.gbif.org/collection/d8cb6329-ba91-4e7d-b69c-67a60ba5ac1e" xlink:type="simple">MFLUCC</named-content> 26–0156 clustered near <italic><tp:taxon-name><tp:taxon-name-part taxon-name-part-type="genus" reg="Neocosmospora">Neocosmospora</tp:taxon-name-part> <tp:taxon-name-part taxon-name-part-type="species" reg="parva">parva</tp:taxon-name-part></tp:taxon-name></italic> with 100% <abbrev xmlns:xlink="http://www.w3.org/1999/xlink" xlink:title="maximum likelihood" xlink:type="simple">ML</abbrev> and low <abbrev xmlns:xlink="http://www.w3.org/1999/xlink" xlink:title="Bayesian inference" xlink:type="simple">BI</abbrev> support (Fig. <xref ref-type="fig" rid="F6">6</xref>). Although ITS and LSU sequences showed high similarity to species within the <italic><tp:taxon-name><tp:taxon-name-part taxon-name-part-type="genus" reg="Neocosmospora">Neocosmospora</tp:taxon-name-part> <tp:taxon-name-part taxon-name-part-type="species" reg="solani">solani</tp:taxon-name-part></tp:taxon-name></italic> species complex, the absence of <italic>tef</italic>1-α sequence data prevented reliable species delimitation. The <italic>tef</italic>1-α gene is crucial for the molecular identification and phylogenetic analysis of <italic><tp:taxon-name><tp:taxon-name-part taxon-name-part-type="genus" reg="Neocosmospora">Neocosmospora</tp:taxon-name-part></tp:taxon-name></italic> species, especially when combined with ITS and <italic>rpb</italic>2 genes (<xref ref-type="bibr" rid="B109">Zhang et al. 2024</xref>; <xref ref-type="bibr" rid="B43">Ismail et al. 2025</xref>). These genes together offer high taxonomic resolution, helping to distinguish closely related species within the genus. Therefore, this isolate is classified as <italic><tp:taxon-name><tp:taxon-name-part taxon-name-part-type="genus" reg="Neocosmospora">Neocosmospora</tp:taxon-name-part></tp:taxon-name></italic> sp. until sufficient evidence is available to determine its species. This isolate was collected from a container located near a rubber tree during the productive phase in Chiang Rai, Thailand. This is the first observation that <italic><tp:taxon-name><tp:taxon-name-part taxon-name-part-type="genus" reg="Neocosmospora">Neocosmospora</tp:taxon-name-part></tp:taxon-name></italic> sp. can cause oxidative surface alteration of natural rubber.</p></tp:treatment-sec><tp:treatment-sec><!--Section generated to contain objects referenced in tp:taxon-treatment.--><fig id="F6" position="float" orientation="portrait"><object-id xmlns:xlink="http://www.w3.org/1999/xlink" content-type="doi" xlink:type="simple">10.3897/mycokeys.134.195079.figure6</object-id><object-id xmlns:xlink="http://www.w3.org/1999/xlink" content-type="arpha" xlink:type="simple">3B49AE52-917F-51CD-BB82-CF597430EF3E</object-id><label>Figure 6.</label><caption><p>Phylogram generated from maximum likelihood analysis based on combined ITS, LSU, <italic>rpb</italic>2, and <italic>tef</italic>1-α sequences of 145 strains. Bootstrap values (<abbrev xmlns:xlink="http://www.w3.org/1999/xlink" xlink:title="maximum likelihood" xlink:type="simple">ML</abbrev> ≥ 60%) and Bayesian posterior probabilities (BYPP ≥ 0.90) are shown at the nodes. New isolates are indicated in red; ex-type strains are marked with “T.”</p></caption><graphic xmlns:xlink="http://www.w3.org/1999/xlink" xlink:href="mycokeys-134-119-g006.jpg" id="oo_1681597.jpg" position="float" orientation="portrait" xlink:type="simple"><uri content-type="original_file" xlink:type="simple">https://binary.pensoft.net/fig/1681597</uri></graphic></fig></tp:treatment-sec><ref-list><ref id="B109"><mixed-citation xmlns:xlink="http://www.w3.org/1999/xlink" xlink:type="simple">Zhang YX, Chen C, Nie LT, Maharachchikumbura S, Crous PW, Hyde KD, Xiang MM, Al-Otibi F, Manawasinghe IS (2024) Identification and characterization of <italic><tp:taxon-name><tp:taxon-name-part taxon-name-part-type="genus">Albonectria</tp:taxon-name-part></tp:taxon-name></italic>, <italic><tp:taxon-name><tp:taxon-name-part taxon-name-part-type="genus">Fusarium</tp:taxon-name-part></tp:taxon-name></italic>, and <italic><tp:taxon-name><tp:taxon-name-part taxon-name-part-type="genus">Neocosmospora</tp:taxon-name-part></tp:taxon-name></italic> species associated with ornamental plants in Southern China. Mycosphere 15: 6641–6717. <ext-link xlink:href="10.5943/mycosphere/15/1/30" ext-link-type="doi" xlink:type="simple">https://doi.org/10.5943/mycosphere/15/1/30</ext-link></mixed-citation></ref><ref id="B43"><mixed-citation xmlns:xlink="http://www.w3.org/1999/xlink" xlink:type="simple">Ismail AM, Alhudaib K, Magistà D (2025) First occurrence of coffee (<italic><tp:taxon-name><tp:taxon-name-part taxon-name-part-type="genus">Coffea</tp:taxon-name-part> <tp:taxon-name-part taxon-name-part-type="species">arabica</tp:taxon-name-part></tp:taxon-name></italic> L.) wilt disease caused by <italic><tp:taxon-name><tp:taxon-name-part taxon-name-part-type="genus">Neocosmospora</tp:taxon-name-part> <tp:taxon-name-part taxon-name-part-type="species">falciformis</tp:taxon-name-part></tp:taxon-name></italic> in Saudi Arabia as corroborated by molecular characterization and pathogenicity test. Phyton-International Journal of Experimental Botany 94: 679–693. <ext-link xlink:href="10.32604/phyton.2025.062196" ext-link-type="doi" xlink:type="simple">https://doi.org/10.32604/phyton.2025.062196</ext-link></mixed-citation></ref></ref-list></tp:taxon-treatment>
