# Supplementary material for: Screening and identification of fungal species associated with early-stage deterioration of natural rubber
Source: MycoKeys. 2026 Jun 16;134:119–56. doi: 10.3897/mycokeys.134.195079 (PMC13291771; doi:10.3897/mycokeys.134.195079)
Supplement: XML Treatment for Paracremonium laticis [file mycokeys.134.195079-treatment3.xml]

<!DOCTYPE tp:taxon-treatment
  PUBLIC "-//TaxonX//DTD Taxonomic Treatment Publishing DTD v0 20100105//EN" "tax-treatment-NSO.dtd">
<tp:taxon-treatment xmlns:tp="http://www.plazi.org/taxpub"><tp:treatment-meta><kwd-group><label>Taxon classification</label><kwd>
                <named-content content-type="kingdom">Fungi</named-content>
              </kwd><kwd>
                <named-content content-type="class">Sordariomycetes</named-content>
              </kwd><kwd>
                <named-content content-type="family">Nectriaceae</named-content>
              </kwd></kwd-group><mixed-citation publication-type="journal"><person-group><name><surname>Xu</surname><given-names>Rui-Fang</given-names></name><name><surname>Karunarathna</surname><given-names>Samantha C.</given-names></name><name><surname>Hyde</surname><given-names>Kevin D.</given-names></name><name><surname>Phukhamsakda</surname><given-names>Chayanard</given-names></name><name><surname>Rapior</surname><given-names>Sylvie</given-names></name><name><surname>Dai</surname><given-names>Dong-Qin</given-names></name><name><surname>Wang</surname><given-names>Mei-Mei</given-names></name><name><surname>Ali</surname><given-names>Sajad</given-names></name><name><surname>Yang</surname><given-names>Jing-Ya</given-names></name><name><surname>Kakumyan</surname><given-names>Pattana</given-names></name><name><surname>Tibpromma</surname><given-names>Saowaluck</given-names></name></person-group><article-title>Screening and identification of fungal species associated with early-stage deterioration of natural rubber</article-title><source>MycoKeys</source><day>16</day><month>06</month><year>2026</year><volume>134</volume><fpage>119</fpage><lpage>156</lpage><pub-id pub-id-type="doi">10.3897/mycokeys.134.195079</pub-id></mixed-citation></tp:treatment-meta><tp:nomenclature><tp:taxon-name><object-id xmlns:xlink="http://www.w3.org/1999/xlink" content-type="arpha" xlink:type="simple">2BE01837-0F61-5951-B3A2-E99DFC3B7E27</object-id>
                    		<tp:taxon-name-part taxon-name-part-type="genus" reg="Paracremonium">Paracremonium</tp:taxon-name-part> <tp:taxon-name-part taxon-name-part-type="species" reg="laticis">laticis</tp:taxon-name-part>
                    	
                    		<object-id xmlns:xlink="http://www.w3.org/1999/xlink" content-type="mycobank" xlink:type="simple">905338</object-id>
                    	</tp:taxon-name><tp:taxon-authority>R.F. Xu, K.D. Hyde &amp; Tibpromma</tp:taxon-authority><tp:taxon-status xmlns:xlink="http://www.w3.org/1999/xlink" xlink:type="simple">sp. nov.</tp:taxon-status><xref ref-type="fig" rid="F11">Fig. 11</xref></tp:nomenclature><tp:treatment-sec sec-type="Etymology"><title>Etymology.</title><p>Refers to the isolated source “rubber latex.”</p><fig id="F11" position="float" orientation="portrait"><object-id xmlns:xlink="http://www.w3.org/1999/xlink" content-type="doi" xlink:type="simple">10.3897/mycokeys.134.195079.figure11</object-id><object-id xmlns:xlink="http://www.w3.org/1999/xlink" content-type="arpha" xlink:type="simple">5018ECBB-30D8-580F-922D-E66266626EFB</object-id><label>Figure 11.</label><caption><p><italic><tp:taxon-name><tp:taxon-name-part taxon-name-part-type="genus" reg="Paracremonium">Paracremonium</tp:taxon-name-part> <tp:taxon-name-part taxon-name-part-type="species" reg="laticis">laticis</tp:taxon-name-part></tp:taxon-name></italic> (GMB-W1264). <bold>a, b</bold>. Colonies observed on the <abbrev xmlns:xlink="http://www.w3.org/1999/xlink" xlink:title="potato dextrose agar" xlink:type="simple">PDA</abbrev> plate equipped with a natural rubber disc; <bold>c</bold>. Mycelium; <bold>d–g</bold>. Hyphae; <bold>h–k</bold>. Conidiogenous cells with conidia; <bold>l</bold>. Conidia. Scale bars: 50 μm (<bold>c, d</bold>), 30 μm (<bold>e</bold>), 20 μm (<bold>f, g</bold>), 10 μm (<bold>h–k</bold>), 5 μm (<bold>l</bold>).</p></caption><graphic xmlns:xlink="http://www.w3.org/1999/xlink" xlink:href="mycokeys-134-119-g011.jpg" id="oo_1681602.jpg" position="float" orientation="portrait" xlink:type="simple"><uri content-type="original_file" xlink:type="simple">https://binary.pensoft.net/fig/1681602</uri></graphic></fig></tp:treatment-sec><tp:treatment-sec sec-type="Holotype"><title>Holotype.</title><p>GMB-W1264.</p></tp:treatment-sec><tp:treatment-sec sec-type="Description"><title>Description.</title><p>Associated with contaminated rubber latex. <bold>Sexual morph</bold>: Undetermined. <bold>Asexual morph: <italic>Fruiting bodies</italic></bold> observed on the <abbrev xmlns:xlink="http://www.w3.org/1999/xlink" xlink:title="potato dextrose agar" xlink:type="simple">PDA</abbrev> plate covered with a natural rubber disc. <bold><italic>Mycelium</italic></bold> 3–7 μm wide, hyaline, septate, granulate. <bold><italic>Conidiophores</italic></bold> borne on aerial mycelium, slightly tapering upward, micronematous, mononematous, erect, simple, straight or slightly flexuous, smooth-walled, thin-walled, hyaline, sometimes reduced to conidiogenous cells. <bold><italic>Conidiogenous cells</italic></bold> formed singly or integrated within hyphae, mostly enteroblastic, phialidic, arising laterally or terminally from hyphae, hyaline, smooth-walled, cylindrical to subcylindrical, occasionally slightly swollen at the base, tapering towards the apex, producing conidia successively. <bold><italic>Conidiogenous loci</italic></bold> are inconspicuous, without conspicuous collarettes. <bold><italic>Conidia</italic></bold> 5–10 × 3–6 μm (x– = 7.2 × 4.5, <italic>n</italic> = 50), solitary, hyaline, ellipsoidal to ovoid, sometimes slightly oblong, straight, smooth-walled, aseptate, typically rounded at both ends, slightly broader at the center with granular or guttulate.</p></tp:treatment-sec><tp:treatment-sec sec-type="Culture characteristics"><title>Culture characteristics.</title><p>Colonies on <abbrev xmlns:xlink="http://www.w3.org/1999/xlink" xlink:title="potato dextrose agar" xlink:type="simple">PDA</abbrev> at room temperature (20–25 °C), covering the whole plate within one week (6 cm diameter Petri dish), white, circular, rough, raised, entire margin; reverse white. Sporulation occurred after prolonged incubation on <abbrev xmlns:xlink="http://www.w3.org/1999/xlink" xlink:title="potato dextrose agar" xlink:type="simple">PDA</abbrev> covered with natural rubber discs.</p></tp:treatment-sec><tp:treatment-sec sec-type="Material examined"><title>Material examined.</title><p>China, • Yunnan Province, Lincang City, contaminated rubber latex, 28 July 2022, Rui-Fang Xu, L-25 (GMB-W1264), living culture GMBCC2520.</p></tp:treatment-sec><tp:treatment-sec sec-type="Notes"><title>Notes.</title><p>In this study, a multi-gene phylogenetic analysis based on the ITS, LSU, and <italic>TUB2</italic> gene regions revealed that strain GMBCC2520 belongs to <italic><tp:taxon-name><tp:taxon-name-part taxon-name-part-type="genus" reg="Paracremonium">Paracremonium</tp:taxon-name-part></tp:taxon-name></italic> and forms an independent branch sister to <italic><tp:taxon-name><tp:taxon-name-part taxon-name-part-type="genus" reg="Paracremonium">P.</tp:taxon-name-part> <tp:taxon-name-part taxon-name-part-type="species" reg="binnewijzendii">binnewijzendii</tp:taxon-name-part></tp:taxon-name></italic> (Fig. <xref ref-type="fig" rid="F7">7</xref>). Pairwise nucleotide comparison of ITS, LSU, and <italic>TUB2</italic> showed that <italic><tp:taxon-name><tp:taxon-name-part taxon-name-part-type="genus" reg="Paracremonium">P.</tp:taxon-name-part> <tp:taxon-name-part taxon-name-part-type="species" reg="laticis">laticis</tp:taxon-name-part></tp:taxon-name></italic> (GMBCC2520) differs from <italic><tp:taxon-name><tp:taxon-name-part taxon-name-part-type="genus" reg="Paracremonium">P.</tp:taxon-name-part> <tp:taxon-name-part taxon-name-part-type="species" reg="binnewijzendii">binnewijzendii</tp:taxon-name-part></tp:taxon-name></italic> (CBS 143277, ex-type) by 45/531 bp (8.47%, 9 gaps), 15/774 bp (1.94%, 0 gaps), and 33/338 bp (9.76%, 9 gaps), respectively (<xref ref-type="bibr" rid="B45">Jeewon and Hyde 2016</xref>). Morphologically, this collection (GMB-W1264) can be distinguished from <italic><tp:taxon-name><tp:taxon-name-part taxon-name-part-type="genus" reg="Paracremonium">P.</tp:taxon-name-part> <tp:taxon-name-part taxon-name-part-type="species" reg="binnewijzendii">binnewijzendii</tp:taxon-name-part></tp:taxon-name></italic> (CBS H-23246, holotype) by its shorter and mostly integrated conidiogenous cells, which are cylindrical to subcylindrical, occasionally swollen at the base, and lack conspicuous collarettes, whereas <italic><tp:taxon-name><tp:taxon-name-part taxon-name-part-type="genus" reg="Paracremonium">P.</tp:taxon-name-part> <tp:taxon-name-part taxon-name-part-type="species" reg="binnewijzendii">binnewijzendii</tp:taxon-name-part></tp:taxon-name></italic> (CBS H-23246, holotype) possesses erect, unbranched, slightly tapering phialides with a visible collarette. Moreover, <italic><tp:taxon-name><tp:taxon-name-part taxon-name-part-type="genus" reg="Paracremonium">P.</tp:taxon-name-part> <tp:taxon-name-part taxon-name-part-type="species" reg="laticis">laticis</tp:taxon-name-part></tp:taxon-name></italic> (GMB-W1264) produces broader conidia (3–6 μm vs. (1.5–)2.5–3.5(–4.5) μm) that are ellipsoidal to ovoid, smooth-walled, and typically formed singly, while <italic><tp:taxon-name><tp:taxon-name-part taxon-name-part-type="genus" reg="Paracremonium">P.</tp:taxon-name-part> <tp:taxon-name-part taxon-name-part-type="species" reg="binnewijzendii">binnewijzendii</tp:taxon-name-part></tp:taxon-name></italic> forms narrower, ellipsoidal to fusoid conidia in slimy heads at the phialide apices (<xref ref-type="bibr" rid="B22">Crous et al. 2017</xref>). Therefore, strain GMBCC2520 (<italic><tp:taxon-name><tp:taxon-name-part taxon-name-part-type="genus" reg="Paracremonium">P.</tp:taxon-name-part> <tp:taxon-name-part taxon-name-part-type="species" reg="laticis">laticis</tp:taxon-name-part></tp:taxon-name></italic>) is introduced as a new species based on molecular and morphological analyses. The species was isolated from deteriorated rubber latex collected from a container near a rubber tree in Yunnan Province, China, and was associated with detectable surface alterations and oxidative modification signals on natural rubber during laboratory incubation.</p></tp:treatment-sec><tp:treatment-sec><!--Section generated to contain objects referenced in tp:taxon-treatment.--><fig id="F7" position="float" orientation="portrait"><object-id xmlns:xlink="http://www.w3.org/1999/xlink" content-type="doi" xlink:type="simple">10.3897/mycokeys.134.195079.figure7</object-id><object-id xmlns:xlink="http://www.w3.org/1999/xlink" content-type="arpha" xlink:type="simple">47B87C40-A0C7-5F27-A6F3-FFE40B171EEC</object-id><label>Figure 7.</label><caption><p>Phylogram generated from maximum likelihood analysis based on combined ITS, LSU, and <italic>TUB2</italic> sequences of 46 strains. Maximum likelihood bootstrap values (<abbrev xmlns:xlink="http://www.w3.org/1999/xlink" xlink:title="maximum likelihood" xlink:type="simple">ML</abbrev>) and Bayesian posterior probabilities (BYPP) are indicated at the nodes. New isolates are indicated in red; ex-type strains are marked with “T.”</p></caption><graphic xmlns:xlink="http://www.w3.org/1999/xlink" xlink:href="mycokeys-134-119-g007.jpg" id="oo_1681598.jpg" position="float" orientation="portrait" xlink:type="simple"><uri content-type="original_file" xlink:type="simple">https://binary.pensoft.net/fig/1681598</uri></graphic></fig></tp:treatment-sec><ref-list><ref id="B45"><mixed-citation xmlns:xlink="http://www.w3.org/1999/xlink" xlink:type="simple">Jeewon R, Hyde KD (2016) Establishing species boundaries and new taxa among fungi: recommendations to resolve taxonomic ambiguities. Mycosphere 7: 1669–1677. <ext-link xlink:href="10.5943/mycosphere/7/11/4" ext-link-type="doi" xlink:type="simple">https://doi.org/10.5943/mycosphere/7/11/4</ext-link></mixed-citation></ref><ref id="B22"><mixed-citation xmlns:xlink="http://www.w3.org/1999/xlink" xlink:type="simple">Crous PW, Wingfield MJ, Burgess TI, Carnegie AJ, Hardy GESJ, Smith D, Summerell BA, Cano-Lira JF, Guarro J, Houbraken J, Lombard L, Martín MP, Sandoval-Denis M, Alexandrova AV, Barnes CW, Baseia IG, Bezerra JDP, Guarnaccia V, May TW, Hernández-Restrepo M, Stchigel AM, Miller AN, Ordoñez ME, Abreu VP, Accioly T, Agnello C, Colmán AA, Albuquerque CC, Alfredo DS, Alvarado P, Araújo-Magalhães GR, Arauzo S, Atkinson T, Barili A, Barreto RW, Bezerra JL, Cabral TS, Rodríguez FC, Cruz R, Daniëls PP, Silva B da, Almeida D de, Júnior AC de, Decock CA, Delgat L, Denman S, Dimitrov RA, Edwards J, Fedosova AG, Ferreira RJ, Firmino AL, Flores JA, García D, Gené J, Giraldo A, Góis JS, Gomes AAM, Gonçalves CM, Gouliamova DE, Groenewald M, Guéorguiev BV, Guevara-Suarez M, Gusmão LFP, Hosaka K, Hubka V, Huhndorf SM, Jadan M, Jurjević Ž, Kraak B, Kučera V, Kumar TKA, Kušan I, Lacerda SR, Lamlertthon S, Lisboa WS, Loizides M, Luangsa-ard JJ, Lysková P, Cormack WM, Macedo DM, Machado AR, Malysheva EF, Marinho P, Matočec N, Meijer M, Mešić A, Mongkolsamrit S, Moreira KA, Morozova OV, Nair KU, Nakamura N, Noisripoom W, Olariaga I, Oliveira RJV, Paiva LM, Pawar P, Pereira OL, Peterson SW, Prieto M, Rodríguez-Andrade E (2017) Fungal Planet description sheets: 625–715. Persoonia 39: 270–467. <ext-link xlink:href="10.3767/persoonia.2017.39.11" ext-link-type="doi" xlink:type="simple">https://doi.org/10.3767/persoonia.2017.39.11</ext-link></mixed-citation></ref></ref-list></tp:taxon-treatment>
