# Supplementary material for: Screening and identification of fungal species associated with early-stage deterioration of natural rubber
Source: MycoKeys. 2026 Jun 16;134:119–56. doi: 10.3897/mycokeys.134.195079 (PMC13291771; doi:10.3897/mycokeys.134.195079)
Supplement: XML Treatment for Schizophyllum commune [file mycokeys.134.195079-treatment4.xml]

<!DOCTYPE tp:taxon-treatment
  PUBLIC "-//TaxonX//DTD Taxonomic Treatment Publishing DTD v0 20100105//EN" "tax-treatment-NSO.dtd">
<tp:taxon-treatment xmlns:tp="http://www.plazi.org/taxpub"><tp:treatment-meta><kwd-group><label>Taxon classification</label><kwd>
                <named-content content-type="kingdom">Fungi</named-content>
              </kwd><kwd>
                <named-content content-type="order">Agaricales</named-content>
              </kwd><kwd>
                <named-content content-type="family">Schizophyllaceae</named-content>
              </kwd></kwd-group><mixed-citation publication-type="journal"><person-group><name><surname>Xu</surname><given-names>Rui-Fang</given-names></name><name><surname>Karunarathna</surname><given-names>Samantha C.</given-names></name><name><surname>Hyde</surname><given-names>Kevin D.</given-names></name><name><surname>Phukhamsakda</surname><given-names>Chayanard</given-names></name><name><surname>Rapior</surname><given-names>Sylvie</given-names></name><name><surname>Dai</surname><given-names>Dong-Qin</given-names></name><name><surname>Wang</surname><given-names>Mei-Mei</given-names></name><name><surname>Ali</surname><given-names>Sajad</given-names></name><name><surname>Yang</surname><given-names>Jing-Ya</given-names></name><name><surname>Kakumyan</surname><given-names>Pattana</given-names></name><name><surname>Tibpromma</surname><given-names>Saowaluck</given-names></name></person-group><article-title>Screening and identification of fungal species associated with early-stage deterioration of natural rubber</article-title><source>MycoKeys</source><day>16</day><month>06</month><year>2026</year><volume>134</volume><fpage>119</fpage><lpage>156</lpage><pub-id pub-id-type="doi">10.3897/mycokeys.134.195079</pub-id></mixed-citation></tp:treatment-meta><tp:nomenclature><tp:taxon-name><object-id xmlns:xlink="http://www.w3.org/1999/xlink" content-type="arpha" xlink:type="simple">29072FAA-437F-5B9A-8E38-739DE3A2A365</object-id>
                    		<tp:taxon-name-part taxon-name-part-type="genus" reg="Schizophyllum">Schizophyllum</tp:taxon-name-part> <tp:taxon-name-part taxon-name-part-type="species" reg="commune">commune</tp:taxon-name-part>
                    	
                    		<object-id xmlns:xlink="http://www.w3.org/1999/xlink" content-type="mycobank" xlink:type="simple">208403</object-id>
                    	</tp:taxon-name><tp:taxon-authority>Observ. mycol. (Havniae) 1: 103 (1815) [as ‘
                    	Schizophyllus communis’]</tp:taxon-authority><xref ref-type="fig" rid="F12">Fig. 12</xref></tp:nomenclature><tp:treatment-sec sec-type="Description"><title>Description.</title><p>Colonies on <abbrev xmlns:xlink="http://www.w3.org/1999/xlink" xlink:title="potato dextrose agar" xlink:type="simple">PDA</abbrev> are white, cottony to flossy, and gradually develop a central bulge, but no fruiting bodies are formed. The mycelium is hyaline, septate, granulate, 3–4.5 μm wide, and with clamp connections. Fruiting structures were not observed in either <abbrev xmlns:xlink="http://www.w3.org/1999/xlink" xlink:title="potato dextrose agar" xlink:type="simple">PDA</abbrev> cultures or cultures grown on <abbrev xmlns:xlink="http://www.w3.org/1999/xlink" xlink:title="potato dextrose agar" xlink:type="simple">PDA</abbrev> with natural rubber discs.</p><fig id="F12" position="float" orientation="portrait"><object-id xmlns:xlink="http://www.w3.org/1999/xlink" content-type="doi" xlink:type="simple">10.3897/mycokeys.134.195079.figure12</object-id><object-id xmlns:xlink="http://www.w3.org/1999/xlink" content-type="arpha" xlink:type="simple">45AB3FAF-66AE-5EF8-869C-4F8FF6A9BA6D</object-id><label>Figure 12.</label><caption><p><italic><tp:taxon-name><tp:taxon-name-part taxon-name-part-type="genus" reg="Schizophyllum">Schizophyllum</tp:taxon-name-part> <tp:taxon-name-part taxon-name-part-type="species" reg="commune">commune</tp:taxon-name-part></tp:taxon-name></italic> (GMB-W1268). <bold>a, b</bold>. Colony on <abbrev xmlns:xlink="http://www.w3.org/1999/xlink" xlink:title="potato dextrose agar" xlink:type="simple">PDA</abbrev> (front and reverse); <bold>c, d</bold>. Mycelium; <bold>e, f</bold>. Clamp connections indicated by arrows. Scale bars: 100 μm (<bold>c, d</bold>), 30 μm (<bold>e, f</bold>).</p></caption><graphic xmlns:xlink="http://www.w3.org/1999/xlink" xlink:href="mycokeys-134-119-g012.jpg" id="oo_1681603.jpg" position="float" orientation="portrait" xlink:type="simple"><uri content-type="original_file" xlink:type="simple">https://binary.pensoft.net/fig/1681603</uri></graphic></fig></tp:treatment-sec><tp:treatment-sec sec-type="Material examined"><title>Material examined.</title><p>China, • Yunnan Province, Lincang City, contaminated rubber latex, 24 April 2023, Rui-Fang Xu, L-33, (GMB-W1268), living culture GMBCC2521.</p></tp:treatment-sec><tp:treatment-sec sec-type="Culture characteristics"><title>Culture characteristics.</title><p>Colonies on <abbrev xmlns:xlink="http://www.w3.org/1999/xlink" xlink:title="potato dextrose agar" xlink:type="simple">PDA</abbrev> at room temperature (20–25 °C), covering the whole plate within 10 days (6 cm diameter Petri dish), white, cottony to flossy, filamentous, raised, with a filiform margin; reverse yellow to pale yellow.</p></tp:treatment-sec><tp:treatment-sec sec-type="Notes"><title>Notes.</title><p>Combined multilocus phylogenetic analyses identified strain GMBCC2521 as <italic><tp:taxon-name><tp:taxon-name-part taxon-name-part-type="genus" reg="Schizophyllum">Schizophyllum</tp:taxon-name-part> <tp:taxon-name-part taxon-name-part-type="species" reg="commune">commune</tp:taxon-name-part></tp:taxon-name></italic> (Fig. <xref ref-type="fig" rid="F8">8</xref>). Morphological observation showed that the strain (GMB-W1268) did not produce spores. However, clamp connections, which are typical of basidiomycetes, were clearly observed on the hyphae (Fig. <xref ref-type="fig" rid="F12">12</xref>).</p><p><italic><tp:taxon-name><tp:taxon-name-part taxon-name-part-type="genus" reg="Schizophyllum">Schizophyllum</tp:taxon-name-part> <tp:taxon-name-part taxon-name-part-type="species" reg="commune">commune</tp:taxon-name-part></tp:taxon-name></italic> is a widely distributed white-rot fungus prevalent in tropical and subtropical regions (<xref ref-type="bibr" rid="B83">Robledo et al. 2014</xref>). It is recognized for its ligninolytic enzyme system and its ability to degrade structurally complex plant polymers (<xref ref-type="bibr" rid="B52">Kumar et al. 2022</xref>). Previous studies have demonstrated that certain white-rot fungi, including <italic><tp:taxon-name><tp:taxon-name-part taxon-name-part-type="genus" reg="Phlebia">Phlebia</tp:taxon-name-part> <tp:taxon-name-part taxon-name-part-type="species" reg="radiata">radiata</tp:taxon-name-part></tp:taxon-name></italic>, <italic><tp:taxon-name><tp:taxon-name-part taxon-name-part-type="genus" reg="Pleurotus">Pleurotus</tp:taxon-name-part> <tp:taxon-name-part taxon-name-part-type="species" reg="ostreatus">ostreatus</tp:taxon-name-part></tp:taxon-name></italic>, <italic><tp:taxon-name><tp:taxon-name-part taxon-name-part-type="genus" reg="Resinicium">Resinicium</tp:taxon-name-part> <tp:taxon-name-part taxon-name-part-type="species" reg="bicolor">bicolor</tp:taxon-name-part></tp:taxon-name></italic>, and <italic><tp:taxon-name><tp:taxon-name-part taxon-name-part-type="genus" reg="Trametes">Trametes</tp:taxon-name-part> <tp:taxon-name-part taxon-name-part-type="species" reg="versicolor">versicolor</tp:taxon-name-part></tp:taxon-name></italic>, are capable of degrading rubber (<xref ref-type="bibr" rid="B14">Bredberg et al. 2002</xref>; <xref ref-type="bibr" rid="B94">Singh et al. 2017</xref>; <xref ref-type="bibr" rid="B1">Andler et al. 2021</xref>; <xref ref-type="bibr" rid="B79">Puello-Mendez et al. 2022</xref>).</p><p>Strain GMBCC2521 was isolated from deteriorated natural rubber latex collected in Yunnan Province, China. During laboratory incubation, the strain was associated with measurable mass-loss trends and observable surface-associated changes on natural rubber discs. Although the ability of white-rot fungi to modify complex polymeric materials has been widely reported, the present observations suggest that <italic><tp:taxon-name><tp:taxon-name-part taxon-name-part-type="genus" reg="Schizophyllum">Schizophyllum</tp:taxon-name-part> <tp:taxon-name-part taxon-name-part-type="species" reg="commune">commune</tp:taxon-name-part></tp:taxon-name></italic> may be associated with early-stage surface deterioration and oxidative modification of natural rubber under the experimental conditions.</p></tp:treatment-sec><tp:treatment-sec><!--Section generated to contain objects referenced in tp:taxon-treatment.--><fig id="F8" position="float" orientation="portrait"><object-id xmlns:xlink="http://www.w3.org/1999/xlink" content-type="doi" xlink:type="simple">10.3897/mycokeys.134.195079.figure8</object-id><object-id xmlns:xlink="http://www.w3.org/1999/xlink" content-type="arpha" xlink:type="simple">091C63DD-054C-5A9C-B73F-E7D48D6529FE</object-id><label>Figure 8.</label><caption><p>Phylogram generated from maximum likelihood analysis based on combined ITS, LSU, <italic>tef</italic>1-α, and <italic>rpb</italic>2 sequences of 34 strains. Bootstrap values (<abbrev xmlns:xlink="http://www.w3.org/1999/xlink" xlink:title="maximum likelihood" xlink:type="simple">ML</abbrev> ≥ 60%) and Bayesian posterior probabilities (BYPP ≥ 0.90) are shown at the nodes. New isolates are indicated in red.</p></caption><graphic xmlns:xlink="http://www.w3.org/1999/xlink" xlink:href="mycokeys-134-119-g008.jpg" id="oo_1681599.jpg" position="float" orientation="portrait" xlink:type="simple"><uri content-type="original_file" xlink:type="simple">https://binary.pensoft.net/fig/1681599</uri></graphic></fig></tp:treatment-sec><ref-list><ref id="B83"><mixed-citation xmlns:xlink="http://www.w3.org/1999/xlink" xlink:type="simple">Robledo G, Popoff O, Amarilla L, Moncalvo J-M, Urcelay C (2014) <italic><tp:taxon-name><tp:taxon-name-part taxon-name-part-type="genus">Schizophyllum</tp:taxon-name-part> <tp:taxon-name-part taxon-name-part-type="species">leprieurii</tp:taxon-name-part></tp:taxon-name></italic> and the <italic><tp:taxon-name><tp:taxon-name-part taxon-name-part-type="genus">Schizophyllum</tp:taxon-name-part> <tp:taxon-name-part taxon-name-part-type="species">umbrinum</tp:taxon-name-part></tp:taxon-name></italic> lineage (<tp:taxon-name><tp:taxon-name-part taxon-name-part-type="order">Agaricales</tp:taxon-name-part></tp:taxon-name>, <tp:taxon-name><tp:taxon-name-part taxon-name-part-type="phylum">Basidiomycota</tp:taxon-name-part></tp:taxon-name>) in Argentina. Lilloa 51(1): 87–96.</mixed-citation></ref><ref id="B52"><mixed-citation xmlns:xlink="http://www.w3.org/1999/xlink" xlink:type="simple">Kumar A, Bharti A, Ayele Y (2022) <italic><tp:taxon-name><tp:taxon-name-part taxon-name-part-type="genus">Schizophyllum</tp:taxon-name-part> <tp:taxon-name-part taxon-name-part-type="species">commune</tp:taxon-name-part></tp:taxon-name></italic>: A fungal cell-factory for production of valuable metabolites and enzymes. BioResources 17: 5420–5436. <ext-link xlink:href="10.15376/biores.17.3.Kumar" ext-link-type="doi" xlink:type="simple">https://doi.org/10.15376/biores.17.3.Kumar</ext-link></mixed-citation></ref><ref id="B14"><mixed-citation xmlns:xlink="http://www.w3.org/1999/xlink" xlink:type="simple">Bredberg K, Andersson B, Landfors E, Holst O (2002) Microbial detoxification of waste rubber material by wood-rotting fungi. Bioresource Technology 83: 221–224. <ext-link xlink:href="10.1016/S0960-8524(01)00218-8" ext-link-type="doi" xlink:type="simple">https://doi.org/10.1016/S0960-8524(01)00218-8</ext-link></mixed-citation></ref><ref id="B94"><mixed-citation xmlns:xlink="http://www.w3.org/1999/xlink" xlink:type="simple">Singh S, Farooq D, Thakur R (2017) Screening of natural rubber degradation by fungi; <italic><tp:taxon-name><tp:taxon-name-part taxon-name-part-type="genus">Aspergillus</tp:taxon-name-part></tp:taxon-name></italic> and <italic><tp:taxon-name><tp:taxon-name-part taxon-name-part-type="genus">Phlebia</tp:taxon-name-part></tp:taxon-name></italic> sp. and bacteria <italic><tp:taxon-name><tp:taxon-name-part taxon-name-part-type="genus">Pseudomonas</tp:taxon-name-part></tp:taxon-name></italic> and <italic><tp:taxon-name><tp:taxon-name-part taxon-name-part-type="genus">Streptomyces</tp:taxon-name-part></tp:taxon-name></italic> sp. Research Journal of Pharmacy and Technology 10: 3939–3944. <ext-link xlink:href="10.5958/0974-360X.2017.00715.6" ext-link-type="doi" xlink:type="simple">https://doi.org/10.5958/0974-360X.2017.00715.6</ext-link></mixed-citation></ref><ref id="B1"><mixed-citation xmlns:xlink="http://www.w3.org/1999/xlink" xlink:type="simple">Andler R, D’Afonseca V, Pino J, Valdés C, Salazar-Viedma M (2021) Assessing the biodegradation of vulcanised rubber particles by fungi using genetic, molecular and surface analysis. Frontiers in Bioengineering and Biotechnology 9: е761510. <ext-link xlink:href="10.3389/fbioe.2021.761510" ext-link-type="doi" xlink:type="simple">https://doi.org/10.3389/fbioe.2021.761510</ext-link></mixed-citation></ref><ref id="B79"><mixed-citation xmlns:xlink="http://www.w3.org/1999/xlink" xlink:type="simple">Puello-Mendez J, Marin-Batista JD, Fusaro C, Lambis-Miranda HA, Ramirez-Cuadro NE, Teheran-Romero JA (2022) Biodegradation potential of white-rot fungus in waste tire rubber. Chemical Engineering Transactions 93: 13–18. <ext-link xlink:href="10.3303/CET2293003" ext-link-type="doi" xlink:type="simple">https://doi.org/10.3303/CET2293003</ext-link></mixed-citation></ref></ref-list></tp:taxon-treatment>
